# Supplementary material for: Novel genetic association of the Furin gene polymorphism rs1981458 with COVID-19 severity among Indian populations
Source: Sci Rep. 2024 Apr 3;14:7822. doi: 10.1038/s41598-024-54607-7 (PMC10991378; doi:10.1038/s41598-024-54607-7)
Supplement: Supplementary file 1 — Supplementary Tables. [file 41598_2024_54607_MOESM1_ESM.xlsx]

## Sheet: Suppl. Tab. 1a
Statewise allele frequency and epidemiological data of cases, deaths and CFR of studied SNP for the association study
State					(14 September_2020)			(01 January_2021)			(14 March_2021)			(07 May_2021)			(15 July_2021)
	rs1981458	rs4932178	rs17514846	rs4702	Cases	Death	CFR	Cases	Death	CFR	Cases	Death	CFR	Cases	Death	CFR	Cases	Death	CFR
Arunanchal Pradesh	0.05357	0.3393	0.4074	0.4286	6297	11	0.00174686	16719	56	0.00334948	16840	56	0.00332542	19802	60	0.00303	41646	197	0.00473035
Bihar	0.0625	0.3125	0.375	0.4375	159526	831	0.00520918	252792	1397	0.00552628	263025	1551	0.00589678	567269	3139	0.00553353	723695	9625	0.0132998
Gujarat	0.09504	0.2769	0.3802	0.4669	114996	3230	0.0280879	245772	4309	0.0175325	278207	4424	0.0159018	658036	8154	0.0123914	824384	10074	0.01222
Haryana	0.05882	0.1944	0.2778	0.3333	96129	1000	0.0104027	262325	2905	0.011074	275137	3074	0.0111726	587682	5299	0.00901678	769417	9578	0.0124484
Jharkhand	0.1078	0.3137	0.4216	0.4902	61737	561	0.00908693	115113	1030	0.00894773	120629	1093	0.00906084	276062	3615	0.0130949	346533	5120	0.0147749
Kerala	0	0.3125	0.3125	0.4375	110819	455	0.00410579	765923	3095	0.00404088	1091271	4397	0.00402925	1824856	5682	0.00311367	3117083	15025	0.00482021
Maharashtra	0.1154	0.3077	0.3846	0.4615	1077374	29894	0.0277471	1935636	49580	0.0256143	2314413	52861	0.0228399	4996758	74413	0.0148923	56052	926	0.0165204
Manipur	0.075	0.275	0.325	0.4	7973	46	0.00576947	28188	355	0.012594	29313	373	0.0127247	34333	449	0.0130778	953257	8947	0.00938572
Meghalaya	0.03125	0.125	0.1875	0.3438	3863	28	0.00724825	13427	139	0.0103523	13997	148	0.0105737	18927	199	0.0105141	2528806	33606	0.0132893
Rajasthan	0	0.1	0.1	0.3333	104138	1250	0.0120033	308852	2700	0.00874205	322969	2790	0.0086386	720799	5346	0.00741677	72362	718	0.00992233
Tamilnadu	0.1333	0.2	0.3929	0.4667	508511	8434	0.0165857	818935	12135	0.014818	859726	12547	0.0145942	1323965	15171	0.0114588	1707655	22705	0.013296
Tripura	0.025	0.275	0.3	0.5	19184	200	0.0104254	33268	385	0.0115727	33426	388	0.0116077	37208	405	0.0108848	1515599	17970	0.0118567
Uttar Pradesh	0.08427	0.236	0.3146	0.4326	317195	4491	0.0141585	586751	8379	0.0142803	605290	8746	0.0144493	1453679	14873	0.0102313	6189257	126560	0.0204483
West Bengal	0.1316	0.2105	0.3421	0.4737	205919	4003	0.0194397	552063	9712	0.0175922	578347	10292	0.0177955	954282	12076	0.0126545	81560	1340	0.0164296

## Sheet: Suppl. Tab 1b
The statewide population groups and number of samples examined in this study
State	Population Groups	Sanple Size(N)	Refrences
Arunanchal Pradesh	Nyshi_Bom_Mro_Oraon	28	present study
Bihar	Brahmin Bihar	8	present study
Gujarat	Gujarati and Brahmin_Guj	121	1000 Genome
Haryana	Ror and Brahmin_Har	18	Pathak et al. 2018
Jharkhand	Santhal and Oraon	51	present study
Kerala	Cochin_Jews	8	present study
Maharashtra	Maratha and Mumbai Jews	13	Chaubey et al. 2017 and present study
Manipur	Manipuri Brahmin	29	present study
Meghalaya	Garo and Khasi	16	Tatte et al. 2019 and present study
Rajasthan	Gujjar	15	Pathak et al. 2018
Tamilnadu	Brahmins_TN	15	1000 Genome and present study
Tripura	Tripuri	20	present study
Uttar Pradesh	Brahmins and Kshatriya	89	present study
West Bengal	Bengali and Brahmin_WB	19	present study

## Sheet: Suppl. Tab. 2a
Geographic region and numbers of samples examined in this study
Geographic Region	Number of Samples (N)
America	13
Central Asia	24
Caucasus	39
Europe	101
South Asia:-	25
Indo-European	18
Dravidian	4
Austroasiatic	3
SEAM (Southeast Asia Mainland)	18
SEAI (Southeast Asia Island)	45
Siberia	108
West Asia	20

## Sheet: Suppl. Tab. 2b
The details of SNPs observed in the Furin gene.
S.No.	rsid	Chr	GRCh37	GRCh38	Ref. Allele	Alt. Allele
1	rs368188214	15	91411687	90868457	C	T
2	rs538501523	15	91411901	90868671	G	C
3	.	15	91412005	90868775	T	C
4	rs61182646	15	91412086	90868856	C	G
5	rs568534363	15	91412172	90868942	G	A
6	.	15	91412332	90869102	T	G
7	rs536074848	15	91412349	90869119	G	A
8	.	15	91412501	90869271	G	C
9	rs572245557	15	91412513	90869283	C	T
10	rs572726960	15	91412517	90869287	T	C
11	.	15	91412541	90869311	G	C
12	rs149223426	15	91412576	90869346	A	G
13	rs182566143	15	91412791	90869561	A	C
14	.	15	91412797	90869567	C	T
15	rs373895471	15	91412826	90869596	A	G
16	rs11073956	15	91412984	90869754	C	T
17	.	15	91413383	90870153	T	C
18	rs548254279	15	91413402	90870172	G	A
19	rs569592962	15	91413415	90870185	A	T
20	.	15	91413444	90870214	G	A
21	rs60896126	15	91413627	90870397	G	A
22	rs143380995	15	91413713	90870483	C	T
23	.	15	91413746	90870516	A	T
24	.	15	91413780	90870550	G	T
25	rs536019742	15	91413943	90870713	T	A
26	rs778186229	15	91414031	90870801	G	C
27	rs558267170	15	91414134	90870904	G	A
28	.	15	91414199	90870969	C	G
29	.	15	91414218	90870988	G	A
30	.	15	91414331	90871101	G	A
31	.	15	91414443	90871213	A	G
32	.	15	91414463	90871233	C	G
33	.	15	91415453	90872223	G	C
34	rs143902788	15	91415487	90872257	C	T
35	rs147254697	15	91415517	90872287	G	T
36	.	15	91415597	90872367	C	G
37	.	15	91415604	90872374	C	G
38	rs78569252	15	91415633	90872403	C	G
39	.	15	91415651	90872421	A	G
40	rs775804979	15	91415714	90872484	G	A
41	rs138998768	15	91415719	90872489	G	A
42	rs74037506	15	91415739	90872509	G	A
43	rs77987238	15	91415860	90872630	G	T
44	rs185684362	15	91415926	90872696	T	C
45	.	15	91416007	90872777	G	A
46	rs550186081	15	91416034	90872804	C	T
47	rs531300334	15	91416044	90872814	G	A
48	.	15	91416084	90872854	A	G
49	rs535131945	15	91416347	90873117	T	C
50	.	15	91416422	90873192	G	C
51	rs570479925	15	91416542	90873312	G	A
52	rs17514846	15	91416550	90873320	C	A
53	rs144576190	15	91416555	90873325	G	C
54	rs80291522	15	91416565	90873335	C	T
55	.	15	91416578	90873348	G	A
56	rs370207966	15	91416580	90873350	A	T
57	.	15	91416591	90873361	T	A
58	rs1981458	15	91416605	90873375	T	C
59	rs112808276	15	91416608	90873378	C	G
60	rs60016661	15	91416611	90873381	C	G
61	rs113579461	15	91416872	90873642	G	T
62	rs376999461	15	91416886	90873656	C	T
63	rs185337865	15	91416943	90873713	C	G
64	rs373915034	15	91416966	90873736	C	T
65	rs574849257	15	91417028	90873798	T	G
66	rs73489552	15	91417038	90873808	A	T
67	.	15	91417135	90873905	A	G
68	rs367770568	15	91417288	90874058	T	C
69	rs75000622	15	91417330	90874100	C	T
70	.	15	91417381	90874151	C	G
71	rs79877835	15	91417382	90874152	C	A
72	.	15	91417394	90874164	G	C
73	.	15	91417576	90874346	C	T
74	rs143236127	15	91417725	90874495	T	C
75	.	15	91417765	90874535	C	G
76	rs796764179	15	91417842	90874612	G	A
77	rs111239956	15	91417850	90874620	C	T
78	.	15	91417856	90874626	G	T
79	rs529542827	15	91417929	90874699	A	T
80	.	15	91417960	90874730	C	T
81	.	15	91417968	90874738	T	C
82	rs747459199	15	91418056	90874826	G	A
83	rs547693660	15	91418137	90874907	T	C
84	.	15	91418146	90874916	T	A
85	rs116482508	15	91418170	90874940	C	T
86	rs112620747	15	91418226	90874996	C	T
87	rs59596774	15	91418237	90875007	T	G
88	rs8032315	15	91418297	90875067	T	A
89	rs113192503	15	91418303	90875073	G	T
90	rs8027450	15	91418394	90875164	C	T
91	.	15	91418402	90875172	C	T
92	rs537038122	15	91418493	90875263	G	A
93	.	15	91418511	90875281	C	T
94	rs4405529	15	91418544	90875314	G	T
95	rs4526996	15	91418591	90875361	A	G
96	rs377486234	15	91418603	90875373	T	C
97	.	15	91418611	90875381	G	C
98	.	15	91418618	90875388	A	G
99	.	15	91418666	90875436	C	T
100	rs190888418	15	91418676	90875446	G	A
101	rs60994696	15	91418723	90875493	A	G
102	rs182327129	15	91418724	90875494	T	C
103	.	15	91418731	90875501	T	C
104	rs60823973	15	91418757	90875527	C	T
105	rs758636063	15	91418758	90875528	G	A
106	rs186981709	15	91418853	90875623	C	T
107	rs75999568	15	91418910	90875680	G	A
108	.	15	91418967	90875737	C	G
109	rs749761700	15	91419080	90875850	G	A
110	rs16944971	15	91419098	90875868	C	T
111	rs141410539	15	91419099	90875869	G	A
112	.	15	91419129	90875899	G	A
113	rs77670421	15	91419303	90876073	G	C
114	rs368837271	15	91419391	90876161	C	T
115	rs73489557	15	91419490	90876260	C	T
116	rs148110342	15	91419548	90876318	C	T
117	rs369841105	15	91419594	90876364	C	T
118	rs73489559	15	91419634	90876404	C	T
119	rs780052831	15	91419667	90876437	C	A
120	.	15	91419689	90876459	C	T
121	rs141007374	15	91419739	90876509	C	T
122	rs375475514	15	91419874	90876644	G	A
123	rs371766787	15	91419906	90876676	G	C
124	rs538795706	15	91420002	90876772	C	T
125	rs76697532	15	91420003	90876773	G	T
126	rs554402199	15	91420036	90876806	G	A
127	rs376773167	15	91420044	90876814	G	T
128	.	15	91420084	90876854	A	G
129	rs149242754	15	91420188	90876958	C	T
130	rs28509319	15	91420279	90877049	G	A
131	rs371973924	15	91420288	90877058	G	A
132	rs374968792	15	91420294	90877064	G	T
133	rs201860318	15	91420319	90877089	A	G
134	rs61752828	15	91420412	90877182	G	A
135	rs796352304	15	91420502	90877272	G	C
136	rs12917264	15	91420552	90877322	C	T
137	rs376483565	15	91420570	90877340	G	C
138	rs575104539	15	91420598	90877368	G	A
139	rs57509730	15	91420631	90877401	T	C
140	.	15	91420696	90877466	C	T
141	rs200610592	15	91420719	90877489	C	G
142	rs138111870	15	91420738	90877508	A	C
143	rs142641575	15	91420739	90877509	C	T
144	rs141700126	15	91420760	90877530	C	T
145	rs755584059	15	91420875	90877645	C	A
146	rs113446259	15	91420923	90877693	A	G
147	rs2071410	15	91420940	90877710	C	G
148	rs1573643	15	91420973	90877743	T	C
149	rs72755373	15	91421010	90877780	G	C
150	rs141645121	15	91421063	90877833	C	T
151	rs774140565	15	91421140	90877910	G	A
152	rs8024061	15	91421256	90878026	C	T
153	rs1573644	15	91421283	90878053	T	C
154	rs201898278	15	91421341	90878111	G	A
155	rs563066377	15	91421517	90878287	T	C
156	rs376733777	15	91421559	90878329	C	T
157	rs202030734	15	91421565	90878335	G	A
158	rs376666095	15	91421695	90878465	C	T
159	.	15	91421699	90878469	T	C
160	rs535047259	15	91421711	90878481	A	G
161	rs554093276	15	91421726	90878496	T	G
162	.	15	91421728	90878498	T	G
163	rs28580438	15	91421749	90878519	G	A
164	rs28402904	15	91421806	90878576	C	T
165	rs190163526	15	91421850	90878620	A	G
166	rs760955024	15	91422095	90878865	G	C
167	rs766621294	15	91422101	90878871	C	G
168	rs541697573	15	91422244	90879014	G	A
169	.	15	91422264	90879034	A	G
170	rs557382838	15	91422326	90879096	C	T
171	rs8030001	15	91422333	90879103	C	G
172	rs73489568	15	91422403	90879173	A	G
173	.	15	91422467	90879237	C	T
174	rs78164913	15	91422521	90879291	T	G
175	rs8039305	15	91422543	90879313	T	C
176	rs142536202	15	91422600	90879370	A	G
177	.	15	91422821	90879591	C	G
178	rs74037510	15	91422878	90879648	G	T
179	rs750899397	15	91422913	90879683	A	G
180	rs6496734	15	91423022	90879792	C	T
181	rs769770085	15	91423044	90879814	G	C
182	rs200562035	15	91423228	90879998	C	T
183	rs559437952	15	91423267	90880037	G	C
184	rs150925934	15	91423337	90880107	C	T
185	rs6225	15	91423339	90880109	G	T
186	rs769119075	15	91423357	90880127	C	T
187	rs74543508	15	91423423	90880193	C	T
188	rs139869646	15	91423429	90880199	C	T
189	.	15	91423467	90880237	G	T
190	rs181770406	15	91423510	90880280	G	C
191	rs760456075	15	91423534	90880304	A	G
192	rs764780826	15	91423540	90880310	G	A
193	rs6224	15	91423543	90880313	G	T
194	.	15	91423548	90880318	T	C
195	.	15	91423766	90880536	T	G
196	rs755777156	15	91423781	90880551	C	T
197	rs75493298	15	91423825	90880595	G	T
198	rs187215304	15	91423838	90880608	G	A
199	rs760415882	15	91423884	90880654	G	T
200	rs142489043	15	91424029	90880799	C	T
201	rs199871942	15	91424058	90880828	C	T
202	rs201422571	15	91424087	90880857	C	G
203	rs551400788	15	91424147	90880917	C	T
204	rs199904269	15	91424255	90881025	A	G
205	rs775832051	15	91424311	90881081	G	T
206	.	15	91424487	90881257	C	T
207	rs6226	15	91424574	90881344	C	G
208	rs767680799	15	91424577	90881347	C	T
209	rs201838174	15	91424619	90881389	C	T
210	rs372544920	15	91424620	90881390	G	A
211	.	15	91424854	90881624	T	C
212	rs773482678	15	91424911	90881681	G	A
213	rs201142022	15	91424929	90881699	C	T
214	rs759992438	15	91424991	90881761	C	T
215	rs6227	15	91425232	90882002	C	T
216	rs182592330	15	91425280	90882050	G	A
217	.	15	91425423	90882193	G	A
218	rs6228	15	91425495	90882265	G	A
219	.	15	91425501	90882271	G	A
220	rs546954172	15	91425533	90882303	G	T
221	rs188064567	15	91425562	90882332	C	T
222	rs550617215	15	91425594	90882364	C	T
223	rs749752740	15	91425595	90882365	G	A
224	.	15	91425645	90882415	G	A
225	rs373060525	15	91425670	90882440	C	T
226	rs759952786	15	91425730	90882500	C	T
227	rs6229	15	91425741	90882511	C	T
228	rs552513636	15	91425913	90882683	C	T
229	rs553410529	15	91425934	90882704	C	T
230	rs540345335	15	91425935	90882705	G	A
231	.	15	91425997	90882767	T	C
232	rs577237723	15	91426079	90882849	G	A
233	rs545270985	15	91426132	90882902	A	G
234	rs191700724	15	91426313	90883083	G	A
235	.	15	91426376	90883146	T	C
236	rs370251844	15	91426488	90883258	C	T
237	rs4702	15	91426560	90883330	A	G
238	rs547231299	15	91426585	90883355	T	G
239	rs143669943	15	91426626	90883396	A	G
240	.	15	91426634	90883404	T	C
241	rs371258832	15	91426667	90883437	C	G
242	rs78192020	15	91426687	90883457	G	C

## Sheet: Suppl. Tab. 2c 
														Frequency of haplotypes present among studied groups
Haplotypes	AMR	CA	CAU	EU	SA	SEAI	SEAM	SIB	WA	Total		AMR	CA	CAU	EU	SA	SEAI	SEAM	SIB	WA
Hap_1	14	5	9	15	4	15	12	58	1	133		0.105263	0.037594	0.0676692	0.112782	0.0300752	0.112782	0.0902256	0.43609	0.0075188
Hap_2	1	0	0	0	0	0	0	1	0	2		0.5	0	0	0	0	0	0	0.5	0
Hap_3	3	0	0	0	0	0	0	0	0	3		1	0	0	0	0	0	0	0	0
Hap_4	7	15	19	38	14	31	13	76	14	227		0.030837	0.0660793	0.0837004	0.167401	0.061674	0.136564	0.0572687	0.334802	0.061674
Hap_5	1	0	0	0	0	0	0	0	0	1		1	0	0	0	0	0	0	0	0
Hap_6	0	2	1	5	4	4	3	4	1	24		0	0.0833333	0.0416667	0.208333	0.166667	0.166667	0.125	0.166667	0.0416667
Hap_7	0	2	7	8	2	0	1	3	3	26		0	0.0769231	0.269231	0.307692	0.0769231	0	0.0384615	0.115385	0.115385
Hap_8	0	1	0	0	0	0	0	0	0	1		0	1	0	0	0	0	0	0	0
Hap_9	0	4	0	13	0	0	0	0	0	17		0	0.235294	0	0.764706	0	0	0	0	0
Hap_10	0	2	1	0	0	0	0	0	0	3		0	0.666667	0.333333	0	0	0	0	0	0
Hap_11	0	2	0	0	0	0	0	0	0	2		0	1	0	0	0	0	0	0	0
Hap_12	0	1	0	0	0	0	0	0	0	1		0	1	0	0	0	0	0	0	0
Hap_13	0	1	0	0	0	0	0	0	0	1		0	1	0	0	0	0	0	0	0
Hap_14	0	1	0	0	0	0	0	0	1	2		0	0.5	0	0	0	0	0	0	0.5
Hap_15	0	1	0	0	0	0	0	0	0	1		0	1	0	0	0	0	0	0	0
Hap_16	0	3	9	29	0	0	0	3	0	44		0	0.0681818	0.204545	0.659091	0	0	0	0.0681818	0
Hap_17	0	1	0	0	0	0	0	0	0	1		0	1	0	0	0	0	0	0	0
Hap_18	0	1	0	0	0	0	0	0	0	1		0	1	0	0	0	0	0	0	0
Hap_19	0	1	0	0	0	0	0	0	0	1		0	1	0	0	0	0	0	0	0
Hap_20	0	2	4	2	1	0	0	1	1	11		0	0.181818	0.363636	0.181818	0.0909091	0	0	0.0909091	0.0909091
Hap_21	0	1	12	44	8	5	0	16	7	93		0	0.0107527	0.129032	0.473118	0.0860215	0.0537634	0	0.172043	0.0752688
Hap_22	0	1	1	4	1	0	0	0	0	7		0	0.142857	0.142857	0.571429	0.142857	0	0	0	0
Hap_23	0	1	0	0	0	0	0	0	0	1		0	1	0	0	0	0	0	0	0
Hap_24	0	0	1	0	0	0	0	0	0	1		0	0	1	0	0	0	0	0	0
Hap_25	0	0	1	0	0	0	0	0	0	1		0	0	1	0	0	0	0	0	0
Hap_26	0	0	1	0	0	0	0	0	0	1		0	0	1	0	0	0	0	0	0
Hap_27	0	0	1	0	0	0	0	0	0	1		0	0	1	0	0	0	0	0	0
Hap_28	0	0	3	3	0	0	0	0	0	6		0	0	0.5	0.5	0	0	0	0	0
Hap_29	0	0	1	0	0	0	0	0	0	1		0	0	1	0	0	0	0	0	0
Hap_30	0	0	1	0	0	0	0	0	0	1		0	0	1	0	0	0	0	0	0
Hap_31	0	0	1	0	0	0	0	0	0	1		0	0	1	0	0	0	0	0	0
Hap_32	0	0	1	0	0	0	0	0	1	2		0	0	0.5	0	0	0	0	0	0.5
Hap_33	0	0	1	0	0	0	0	0	0	1		0	0	1	0	0	0	0	0	0
Hap_34	0	0	1	0	0	0	0	0	0	1		0	0	1	0	0	0	0	0	0
Hap_35	0	0	1	0	0	0	0	0	0	1		0	0	1	0	0	0	0	0	0
Hap_36	0	0	1	0	0	0	0	0	0	1		0	0	1	0	0	0	0	0	0
Hap_37	0	0	0	1	0	0	0	0	0	1		0	0	0	1	0	0	0	0	0
Hap_38	0	0	0	1	0	0	0	0	0	1		0	0	0	1	0	0	0	0	0
Hap_39	0	0	0	2	0	0	0	0	0	2		0	0	0	1	0	0	0	0	0
Hap_40	0	0	0	1	0	0	0	0	0	1		0	0	0	1	0	0	0	0	0
Hap_41	0	0	0	5	0	0	0	1	0	6		0	0	0	0.833333	0	0	0	0.166667	0
Hap_42	0	0	0	7	0	0	0	0	0	7		0	0	0	1	0	0	0	0	0
Hap_43	0	0	0	1	0	0	0	0	0	1		0	0	0	1	0	0	0	0	0
Hap_44	0	0	0	1	0	0	0	6	0	7		0	0	0	0.142857	0	0	0	0.857143	0
Hap_45	0	0	0	1	0	0	0	0	0	1		0	0	0	1	0	0	0	0	0
Hap_46	0	0	0	1	0	0	0	0	0	1		0	0	0	1	0	0	0	0	0
Hap_47	0	0	0	2	0	0	0	0	0	2		0	0	0	1	0	0	0	0	0
Hap_48	0	0	0	2	1	0	0	0	0	3		0	0	0	0.666667	0.333333	0	0	0	0
Hap_49	0	0	0	2	0	0	0	0	0	2		0	0	0	1	0	0	0	0	0
Hap_50	0	0	0	1	0	0	0	0	0	1		0	0	0	1	0	0	0	0	0
Hap_51	0	0	0	1	0	0	0	0	0	1		0	0	0	1	0	0	0	0	0
Hap_52	0	0	0	1	0	0	0	0	0	1		0	0	0	1	0	0	0	0	0
Hap_53	0	0	0	1	1	0	0	1	0	3		0	0	0	0.333333	0.333333	0	0	0.333333	0
Hap_54	0	0	0	1	0	0	0	0	0	1		0	0	0	1	0	0	0	0	0
Hap_55	0	0	0	1	0	0	0	1	0	2		0	0	0	0.5	0	0	0	0.5	0
Hap_56	0	0	0	1	0	0	0	0	0	1		0	0	0	1	0	0	0	0	0
Hap_57	0	0	0	1	0	0	0	0	0	1		0	0	0	1	0	0	0	0	0
Hap_58	0	0	0	1	0	0	0	0	0	1		0	0	0	1	0	0	0	0	0
Hap_59	0	0	0	1	0	0	0	0	0	1		0	0	0	1	0	0	0	0	0
Hap_60	0	0	0	1	0	0	0	0	0	1		0	0	0	1	0	0	0	0	0
Hap_61	0	0	0	1	0	0	0	0	0	1		0	0	0	1	0	0	0	0	0
Hap_62	0	0	0	1	0	0	0	0	0	1		0	0	0	1	0	0	0	0	0
Hap_63	0	0	0	1	0	0	0	0	0	1		0	0	0	1	0	0	0	0	0
Hap_64	0	0	0	0	1	0	0	0	0	1		0	0	0	0	1	0	0	0	0
Hap_65	0	0	0	0	1	0	0	0	0	1		0	0	0	0	1	0	0	0	0
Hap_66	0	0	0	0	1	0	0	0	0	1		0	0	0	0	1	0	0	0	0
Hap_67	0	0	0	0	1	0	0	0	0	1		0	0	0	0	1	0	0	0	0
Hap_68	0	0	0	0	1	0	0	0	0	1		0	0	0	0	1	0	0	0	0
Hap_69	0	0	0	0	1	0	0	0	0	1		0	0	0	0	1	0	0	0	0
Hap_70	0	0	0	0	1	0	0	0	0	1		0	0	0	0	1	0	0	0	0
Hap_71	0	0	0	0	1	0	0	0	0	1		0	0	0	0	1	0	0	0	0
Hap_72	0	0	0	0	1	0	0	0	0	1		0	0	0	0	1	0	0	0	0
Hap_73	0	0	0	0	1	0	0	0	0	1		0	0	0	0	1	0	0	0	0
Hap_74	0	0	0	0	1	0	0	0	0	1		0	0	0	0	1	0	0	0	0
Hap_75	0	0	0	0	1	0	0	0	0	1		0	0	0	0	1	0	0	0	0
Hap_76	0	0	0	0	1	0	0	0	0	1		0	0	0	0	1	0	0	0	0
Hap_77	0	0	0	0	1	0	0	0	0	1		0	0	0	0	1	0	0	0	0
Hap_78	0	0	0	0	0	6	0	0	0	6		0	0	0	0	0	1	0	0	0
Hap_79	0	0	0	0	0	2	0	0	0	2		0	0	0	0	0	1	0	0	0
Hap_80	0	0	0	0	0	1	0	0	0	1		0	0	0	0	0	1	0	0	0
Hap_81	0	0	0	0	0	1	0	0	0	1		0	0	0	0	0	1	0	0	0
Hap_82	0	0	0	0	0	1	0	0	0	1		0	0	0	0	0	1	0	0	0
Hap_83	0	0	0	0	0	4	1	0	0	5		0	0	0	0	0	0.8	0.2	0	0
Hap_84	0	0	0	0	0	1	0	0	0	1		0	0	0	0	0	1	0	0	0
Hap_85	0	0	0	0	0	1	0	0	0	1		0	0	0	0	0	1	0	0	0
Hap_86	0	0	0	0	0	1	0	0	0	1		0	0	0	0	0	1	0	0	0
Hap_87	0	0	0	0	0	1	0	0	0	1		0	0	0	0	0	1	0	0	0
Hap_88	0	0	0	0	0	3	0	0	0	3		0	0	0	0	0	1	0	0	0
Hap_89	0	0	0	0	0	1	0	0	0	1		0	0	0	0	0	1	0	0	0
Hap_90	0	0	0	0	0	1	0	0	0	1		0	0	0	0	0	1	0	0	0
Hap_91	0	0	0	0	0	1	0	1	0	2		0	0	0	0	0	0.5	0	0.5	0
Hap_92	0	0	0	0	0	1	0	0	0	1		0	0	0	0	0	1	0	0	0
Hap_93	0	0	0	0	0	2	3	1	0	6		0	0	0	0	0	0.333333	0.5	0.166667	0
Hap_94	0	0	0	0	0	1	0	0	0	1		0	0	0	0	0	1	0	0	0
Hap_95	0	0	0	0	0	1	0	0	0	1		0	0	0	0	0	1	0	0	0
Hap_96	0	0	0	0	0	1	0	0	0	1		0	0	0	0	0	1	0	0	0
Hap_97	0	0	0	0	0	1	0	0	0	1		0	0	0	0	0	1	0	0	0
Hap_98	0	0	0	0	0	1	0	0	0	1		0	0	0	0	0	1	0	0	0
Hap_99	0	0	0	0	0	1	0	0	0	1		0	0	0	0	0	1	0	0	0
Hap_100	0	0	0	0	0	1	0	0	0	1		0	0	0	0	0	1	0	0	0
Hap_101	0	0	0	0	0	0	1	0	0	1		0	0	0	0	0	0	1	0	0
Hap_102	0	0	0	0	0	0	1	1	0	2		0	0	0	0	0	0	0.5	0.5	0
Hap_103	0	0	0	0	0	0	1	0	0	1		0	0	0	0	0	0	1	0	0
Hap_104	0	0	0	0	0	0	0	1	0	1		0	0	0	0	0	0	0	1	0
Hap_105	0	0	0	0	0	0	0	2	0	2		0	0	0	0	0	0	0	1	0
Hap_106	0	0	0	0	0	0	0	7	0	7		0	0	0	0	0	0	0	1	0
Hap_107	0	0	0	0	0	0	0	1	0	1		0	0	0	0	0	0	0	1	0
Hap_108	0	0	0	0	0	0	0	1	0	1		0	0	0	0	0	0	0	1	0
Hap_109	0	0	0	0	0	0	0	1	0	1		0	0	0	0	0	0	0	1	0
Hap_110	0	0	0	0	0	0	0	7	0	7		0	0	0	0	0	0	0	1	0
Hap_111	0	0	0	0	0	0	0	1	0	1		0	0	0	0	0	0	0	1	0
Hap_112	0	0	0	0	0	0	0	1	0	1		0	0	0	0	0	0	0	1	0
Hap_113	0	0	0	0	0	0	0	1	0	1		0	0	0	0	0	0	0	1	0
Hap_114	0	0	0	0	0	0	0	2	0	2		0	0	0	0	0	0	0	1	0
Hap_115	0	0	0	0	0	0	0	3	0	3		0	0	0	0	0	0	0	1	0
Hap_116	0	0	0	0	0	0	0	1	0	1		0	0	0	0	0	0	0	1	0
Hap_117	0	0	0	0	0	0	0	1	0	1		0	0	0	0	0	0	0	1	0
Hap_118	0	0	0	0	0	0	0	1	0	1		0	0	0	0	0	0	0	1	0
Hap_119	0	0	0	0	0	0	0	1	0	1		0	0	0	0	0	0	0	1	0
Hap_120	0	0	0	0	0	0	0	2	0	2		0	0	0	0	0	0	0	1	0
Hap_121	0	0	0	0	0	0	0	3	0	3		0	0	0	0	0	0	0	1	0
Hap_122	0	0	0	0	0	0	0	1	0	1		0	0	0	0	0	0	0	1	0
Hap_123	0	0	0	0	0	0	0	1	0	1		0	0	0	0	0	0	0	1	0
Hap_124	0	0	0	0	0	0	0	1	0	1		0	0	0	0	0	0	0	1	0
Hap_125	0	0	0	0	0	0	0	1	0	1		0	0	0	0	0	0	0	1	0
Hap_126	0	0	0	0	0	0	0	1	0	1		0	0	0	0	0	0	0	1	0
Hap_127	0	0	0	0	0	0	0	0	1	1		0	0	0	0	0	0	0	0	1
Hap_128	0	0	0	0	0	0	0	0	1	1		0	0	0	0	0	0	0	0	1
Hap_129	0	0	0	0	0	0	0	0	1	1		0	0	0	0	0	0	0	0	1
Hap_130	0	0	0	0	0	0	0	0	1	1		0	0	0	0	0	0	0	0	1
Hap_131	0	0	0	0	0	0	0	0	1	1		0	0	0	0	0	0	0	0	1
Hap_132	0	0	0	0	0	0	0	0	1	1		0	0	0	0	0	0	0	0	1
Hap_133	0	0	0	0	0	0	0	0	1	1		0	0	0	0	0	0	0	0	1
Hap_134	0	0	0	0	0	0	0	0	1	1		0	0	0	0	0	0	0	0	1
Hap_135	0	0	0	0	0	0	0	0	1	1		0	0	0	0	0	0	0	0	1
Hap_136	0	0	0	0	0	0	0	0	1	1		0	0	0	0	0	0	0	0	1
Hap_137	0	0	0	0	0	0	0	0	1	1		0	0	0	0	0	0	0	0	1

## Sheet: Supp. Table 3
Expression of the Furin gene based on the TPM score in various lmmune cells.
query	preferred_name	EnsemblID	expr:Monocyte, classical	expr:Monocyte, non-classical	expr:B cell, naive	expr:NK cell, CD56dim CD16+	expr:T cell, CD4, TH1	expr:T cell, CD4, TH2	expr:T cell, CD4, TH17	expr:T cell, CD4, TH1/17	expr:T cell, CD4, TFH	expr:T cell, CD4, naive TREG	expr:T cell, CD4, memory TREG	expr:T cell, CD4, naive	expr:T cell, CD4, naive [activated]	expr:T cell, CD8, naive	expr:T cell, CD8, naive [activated]
FURIN	FURIN	ENSG00000140564	118.112	25.4162	20.0621	178.594	53.3503	38.1321	103.902	99.7742	68.1379	28.0165	93.1039	19.2898	55.2421	31.8067	69.2555

## Sheet: Supp. Table 4a
STRING protein-protein interaction (PPI) analysis Network Stats
Number of nodes	21
Number of edges	73
Average node degree	6.95
Avg. local clustering coefficient	0.681
Expected number of edges	27
PPI enrichment p-value	1.55e-13

## Sheet: Supp. Tab. 4b
String's Network Biological Process (Gene Ontology)
GO Term	Description	count in network	strength	false discovery rate
GO:0002437	Inflammatory response to antigenic stimulus	2 of 37	1.7	0.0268
GO:0006954	Inflammatory response	5 of 515	0.96	0.0094
String's Network Human Phenotype
Phenotype	Description	count in network	strength	false discovery rate
HP:0002092	Pulmonary arterial hypertension	3 of 114	1.39	0.0309

## Sheet: Supp. Tab. 5
Results of the tests performed for statistical significance.
Observation	Linear regression analysis parameters
rs1981458	R2					Effect size (β)	Std. Error (Se)	p-value
14 Sep_2020_CFR			0.3462			0.588	0.006905		0.0269
01 Jan_2021_CFR			0.4275			0.654	0.004706		0.0112
14 Mar_2021_CFR			0.452			0.672	0.004146		0.0084
07 May_2021_CFR			0.436			0.66	0.002925		0.0102
15 Jul_2021_CFR			0.3599			0.6	0.003562		0.0233
Observation	Linear regression analysis parameters
rs4932178	R2					Effect size (β)	Std. Error (Se)	p-value
14 Sep_2020_CFR		0.008808				-0.094	0.008502		0.7496
01 Jan_2021_CFR			0.0103			-0.102	0.006188		0.7299
14 Mar_2021_CFR			0.02264			-0.15	0.005536		0.6077
07 May_2021_CFR			0.01918			-0.138	0.003857		0.6368
15 Jul_2021_CFR			0.04469			-0.211	0.004352		0.4681
Observation	Linear regression analysis parameters
rs17514846	R2					Effect size (β)	Std. Error (Se)	p-value
14 Sep_2020_CFR			0.03033			0.174	0.008409		0.5515
01 Jan_2021_CFR			0.02813			0.168	0.006132		0.5665
14 Mar_2021_CFR			0.02082			0.144	0.005542		0.6226
07 May_2021_CFR			0.0249			0.158	0.003846		0.5901
15 Jul_2021_CFR		0.008851				0.094	0.004432		0.749
Observation	Linear regression analysis parameters
rs4702	R2					Effect size (β)	Std. Error (Se)	p-value
14 Sep_2020_CFR			0.1066			0.326	0.008072		0.2546
01 Jan_2021_CFR			0.07562			0.275	0.00598		0.3413
14 Mar_2021_CFR			0.07006			0.265	0.0054		0.3604
07 May_2021_CFR			0.08323			0.288	0.003729		0.3172
15 Jul_2021_CFR			0.04534			0.213	0.00435		0.4649

## Sheet: Suppl. Tab. 6
rs1981458 frequency in 1000 genome
Region	rs1981458
	Ref. Allele (T)				Alt. Allele (C)
African	0.7383				0.2617
East Asian		0.995				0.005
Europe	0.8966				0.1034
South Asian		0.909				0.091
American	0.934				0.066

[truncated: 12 more sheets: Supp. Tab. 7, Supp. Tab. 8a, Supp. Tab. 8b, Supp. Tab. 8c, Supp. Tab. 9a, Supp. Tab. 9b, Supp. Tab. 9c, Supp. Tab. 10a, Supp. Tab. 10b, (Supp. Table 11a), (Supp. Table 11b), Supp. Tab. 12]
